# Supplementary material for: Maternal mental health during the COVID-19 lockdown in China, Italy, and the Netherlands: a cross-validation study
Source: Psychol Med. 2021 Jan 13:1–11. doi: 10.1017/S0033291720005504 (PMC7844185; doi:10.1017/S0033291720005504)
Supplement: Supplementary file 1 [file S0033291720005504sup.zip]

Archive with 2 entries (2 files):
- S0033291720005504sup001.docx
- S0033291720005504sup002.docx
